# Supplementary material for: The 8-Hydroxyquinoline Derivatives of 1,4-Naphthoquinone: Synthesis, Computational Analysis, and Anticancer Activity
Source: Int J Mol Sci. 2025 Jun 1;26(11):5331. doi: 10.3390/ijms26115331 (PMC12154095; doi:10.3390/ijms26115331)
Supplement: Supplementary file 1 [file ijms-26-05331-s001.zip]

Archive with 1 entries (1 files):
- ijms-3618360-supplementary.pdf
